# Supplementary material for: A Novel Transcriptional Factor Nkapl Is a Germ Cell-Specific Suppressor of Notch Signaling and Is Indispensable for Spermatogenesis
Source: PLoS One. 2015 Apr 14;10(4):e0124293. doi: 10.1371/journal.pone.0124293 (PMC4397068; doi:10.1371/journal.pone.0124293)
Supplement: S3 Table — (XLSX) [file pone.0124293.s011.xlsx]

## Sheet: Primer set
Target gene	Forward	Reverse
Actb	catccgtaaagacctctatgccaac	atggagccaccgatccaca
Bax	gtgagcggctgcttgtct	ggtcccgaagtaggagagga
c-kit	tcatcgagtgtgatgggaaa	ggtgacttgtttcaggcaca
Dmrt1	ggagtctcccagcaccttacg	tctgccactggtttccagtct
Fas	tgaccctgaatctagaacctc	gatgctgtcatgcatgatctc
Fasl	accggtggtatttttcatgg	aggctttggttggtgaactc
Gfra1	gtacaggtccgcctacatcac	ggctggaactttgtcgaagaa
Hes1	tgaaggattccaaaaataaaattctctggg	cgcctcttctccatgataggctttgatgac
Hes5	agatgctcagtcccaaggag	tagccctcgctgtagtcctg
Lin28	acatgcagaagcgaagatcc	ccttggcatgatggtctagc
Nanos2	ctgcaagcacaatggggagt	cgtcggtagagagactgctg
NFkB	cactgctcaggtccactgtc	ctgtcactatcccggagttca
Ngn3	gctatccactgctgcttga	ccgggaaaaggttgttgtgt
NICD	ggacatgcagaacaacaagg	cgcaccaggttgtactcatc
Nkap	tggccacgctctgttacctg	tgcaagggctctcttctcatc
Nkapl	agcaatacagacagacagcagg	gttcagcttcttgggcattg
Notch2	tgcctgtttgacaactttgagt	gtttaatgcgcaagttggtg
Notch3	agctgggtcctgaggtgat	gtagaaagacagcccctgc
Notch4	ggacctgcttgcaaccttc	ctgggagacactcgcagtag
p53	ggaagtcctttgccctgaac	ttcagctcccggaacatctc
p63	agacctcagtgaccccatgt	ctgctggtccatgctgttc
Plzf	ctgggactttgtgcgatgtg	cggtggaagaggatctcaaaca
Ret	gcatgtcagacccgaactgg	cgctgagggtgaaaccatcc
Sohlh1	ctgaggaggccaacttggtc	tgctgtccgcttcatccttc
Sohlh2	catcgagctgttccttccat	ctggtcagcatggcatctt
Sox3	cgctggcttctgaccact	gcaaacaccacagcgattc
Stra8	agggcagcatgaaggac	gagttgcaggtggcaaac
