# Supplementary material for: A Novel Transcriptional Factor Nkapl Is a Germ Cell-Specific Suppressor of Notch Signaling and Is Indispensable for Spermatogenesis
Source: PLoS One. 2015 Apr 14;10(4):e0124293. doi: 10.1371/journal.pone.0124293 (PMC4397068; doi:10.1371/journal.pone.0124293)
Supplement: S4 Table — (XLSX) [file pone.0124293.s012.xlsx]

## Sheet: Sheet1
Primary antibodies			Company
	Antigen
		Nkapl	Order made by Sigma-Aldrich
		Nkap	Sigma-Aldrich(GW21230)
		ckit	eBioscience(Cat.no.14-1172-81)
		Flag	Wako(Cat.no.18-22381)
		Stra8	Abcam(ab49602)
		TRA98	Bio Academia(Cat.no.73-003)
		MCA	Gift from Dr Tanaka
		TRA54	Gift from Dr Tanaka
		E-cadherin	eBioscience(Cat.no.14-3249)
		Cleaved Caspase3	Cell Signaling(9661)
		GFP	Abcam(ab13970)
		Actb	Cell Signaling(4967)
Secondary antibodies			Company
		HRP-conjugated anti-Rabbit IgG	Cell Signaling(7074)
		HRP-conjugated anti-mouse IgG	Cell Signaling(3196)
		HRP-conjugated anti-Rat IgG	Santa Cruz(sc-2006)
		Alexa fluore 488 conjugated goat anti-Rabbit IgG	Life Technologies(Cat.no.21441)
		Alexa fluore 488 conjugated goat anti-Rat IgG	Life Technologies(Cat.no.21470)
		Alexa fluore 568 conjugated goat anti-Rabbit IgG	Life Technologies(Cat.no.11011)
