# Supplementary material for: A Novel Transcriptional Factor Nkapl Is a Germ Cell-Specific Suppressor of Notch Signaling and Is Indispensable for Spermatogenesis
Source: PLoS One. 2015 Apr 14;10(4):e0124293. doi: 10.1371/journal.pone.0124293 (PMC4397068; doi:10.1371/journal.pone.0124293)
Supplement: S5 Table — Cycling conditions were: 94ºC for 2 min, followed by 35 cycles of denaturation at 98ºC for 10 s, annealing and extension at 68ºC for 1 min. (XLSX) [file pone.0124293.s013.xlsx]

## Sheet: Primer set
Primer Name	Sequence
A	aagttccaagccagcatatgctcc
B	caccgcggtggttgattgaaggcg
C	agcgtacggatccccagcggtagc
D	cttcttgagctgttttgcccgatg
E	ttcagacggcaaacgactgtcctg
F	ctgaatgaactgcaggacga
G	cctcagaagaactcgtcaag
H	cttgacgagttcttctgagg
